# Supplementary material for: Increased susceptibility to diet-induced obesity in female mice impairs ovarian steroidogenesis: The role of elevated leptin signalling on nodal activity inhibition in theca cells
Source: Mol Metab. 2024 Nov 12;91:102062. doi: 10.1016/j.molmet.2024.102062 (PMC11646782; doi:10.1016/j.molmet.2024.102062)
Supplement: Multimedia component 1 [file mmc1.xlsx]

## Sheet: Primers
Gene name	Gene symbol	GeneBank Accession no.	Sequences 5'-3'	PCR product length (base pair)
Hydroxysteroid (17-beta) dehydrogenase 1	17BHSD FW	NM_010475.2	AGTTTGCGCTCGAAGGTTTG	86
	17BHSD RV		GTCTGGGCATCTGCTCGTTC
Hydroxy-delta-5-steroid dehydrogenase, 3 beta- and steroid delta-isomerase 1	3BHSD FW	NM_001304800.1	AGGGCATCTCTGTTGTCATCC	136
	3BHSD RV		GCTGGCACACTTGCTTGAAC
Activin like kinase 5	Alk5 fw	NM_001424886.1	GCTCCAAACCACAGAGTAGGCA	112
	Alk5 Rv		CCATTGCATAGATGTCAGCGCG
Activin receptor IIB	Acvr2b FW	NM_001313757.1	CATCACAGCCTTCCACGACA	136
	Acvr2b RV		ACACCACGGCACATCCTCAT
Activin A receptor, type 1B	Alk4 FW	NM_007395.4	TCATCGTCTTCCTGGTCATCAA	175
	Alk4 RV		CGCTGGACAAAAAGGGGTAA
Activin A receptor, type 1C	Alk7 FW	NM_001111030.1	GCTCCCGAAATGCTTGATGA	87
	Alk7 RV		GTAAACCAGCCCCACCGAAT
Pycard PYD and CARD domain containing	Asc FW	NM_023258.4	CCAGCACTCCGTCCACTTCT	179
	Asc RV		GCTTAGAGACATGGGCTTACAGGA
Activating transcription factor 4	Atf4 FW	NM_009716.3	GGCTATGGATGATGGCTTGG	151
	Atf4 RV		GCTCATCTGGCATGGTTTCC
Bcl-2-associated X protein	Bax FW	XM_006540584.3	TGAAGACAGGGGCCTTTTTG	140
	Bax RV		AATTCGCCGGAGACACTCG
Chemokine (C-C motif) ligand 11	Ccl11 FW	NM_011330.3	TCCCAACTTCCTGCTGCTTT	180
	Ccl11 RV		GGTGCTTTGTGGCATCCTG
Chemokine (C-C motif) ligand 2	Ccl2 FW	NM_011333.3	CACCTGCTGCTACTCATTCACC	93
	Ccl2 RV		GCTTCTTTGGGACACCTGCT
Chemokine (C-C motif) ligand 5	Ccl5 FW	NM_013653.3	CTGCCCTCACCATCATCCTC	203
	Ccl5 RV		ACACACTTGGCGGTTCCTTC
Cripto	Cripto Fw	NM_011562.2	GACCAGAAAGAACCTGCCGT	200
	Cripto Rv		AGGATAGACCCACAGTGCTCTT
Cytochrome P450, family 17, subfamily a, polypeptide 1	CYP17a1 FW	NM_007809.3	TCAGCACCTTTTCCCTGTTCA	75
	CYP17a1 RV		CACACAGTGAGTTGGCTTCCTG
Cytochrome P450, family 19, subfamily a	CYP19a1 FW	NM_001348171.1	GCTCTCCTCATCAAACCAAACA	119
	CYP19a1 RV		TTGTGTCTCTTCTTTTCCACCAAA
Eukaryotic translation initiation factor 5A	Eif5a Fw	NM_001166594.1	AAATGTCAATGCCAACCAGATG	150
	Eif5a Rv		CCTCAGCCACCTTCCCAAT
Estrogen receptor 1	Era FW	NM_001302533.1	GCCTTGTTGGATGCTGAACC	149
	Era RV		AAGCCTGGCACTCTCTTTGC
Estrogen receptor 2	Erb FW	NM_010157.3	CGGTGTCTGGTCCTGTGAAG	201
	Erb RV		ACGCCGGTTCTTGGTCTATGG
Fibronectin 1	Fn1 Fw	NM_010233.1	ACTGCAGTGACCAACATTGACC	121
	Fn1 Rv		CACCCTGTACCTGGAAACTTGC
GATA binding protein 4	Gata4 Fw	NM_001310610.1	AAACGGAAGCCCAAGAACCT	113
	Gata4 Rv		CTGCTAGTGGCATTGCTGGA
Interleukin 18	IL18 FW	AY362457.1	GAAGAAAATGGAGACCTGGAATCA	157
	IL18 RV		TCTGGGGTTCACTGGCACTT
Interleukin 1 beta	IL1b FW	NM_008361.4	TTGACGGACCCCAAAAGATG	144
	IL1b RV		GCTTCTCCACAGCCACAATGA
Interleukin 6	IL6 FW	NM_031168.2	TGATGGATGCTACCAAACTGGA	143
	IL6 RV		TCTGAAGGACTCTGGCTTTGTCTT
Left right determination factor 1	Lefty1 FW	NM_010094.4	TGTGTGTGCTCTTTGCTTCC	180
	Lefty1 RV		GGGGATTCTGTCCTTGGTTT
Luteinizing hormone/choriogonadotropin receptor	Lhr FW	NM_001364898.1	ACGACGCTAATCTCGCTGGA	214
	Lhr RV		GGCTGGTGAATTTTTCTCTGGA
NLR family, pyrin domain containing 1A	Nlrp1 FW	NM_001004142.2	CAAGCCACCCCCAGTAGACA	159
	Nlrp1 RV		TCTGAACCCATGTTTCCAACG
NODAL	Nodal FW	NM_013611.4	CGTCCCCTCTGGCGTACAT	99
	Nodal RV		GTCCGGTCACGTCCACATCT
Nuclear receptor subfamily 5, group A, member 1	Nr5a1 Fw	NC_000068.8	ATGGCCGACCAGACCTTTATCTC	128
	Nr5a1 Rv		TGGTCCAACACCAGCAGCTC
Progesterone receptor	Prb FW	NM_008829.2	CCCAGGTCTACCCGCCATAC	115
	Prb RV		TCATCCCCGCAGATTAAGCA
Prolactin receptor	Prlr FW	NM_011169.5	GCCTCCTCGGAACCTGACTT	165
	Prlr RV		TGGATCTCCCACTCATCTGCT
V-rel reticuloendotheliosis viral oncogene homolog A (avian)	Rela FW	NM_001402548.1	TCCTGACCCCTGTCCTCTCA	137
	Rela RV		CACCTTGTCGCACAGCAAGA
Ribosomal protein L37	Rpl37 Fw	NM_026069.3	AAGAACTGGATGCTGCGACA	108
	Rpl37 Rv		CTGGTCGGATGAGGCACCTA
SMAD family member 7	Smad7 Fw	NM_001042660.1	GCAGGCTGTCCAGATGCTGT	297
	Smad7 Rv		GATCCCCAGGCTCCAGAAGA
Suppressor of cytokine signaling 3	SOCS3 FW	NM_007707.3	GCGAGAAGATTCCGCTGGTA	151
	SOCS3 RV		TACTGATCCAGGAACTCCCGA
Star steroidogenic acute regulatory protein	Star FW	NM_011485.5	GAGTGGAACCCAAATGTCAAGG	128
	Star RV		CGCACGCTCACGAAGTCTC
Transforming growth factor beta 1	Tgfb1 FW	NM_011577.2	ATACGTCAGACATTCGGGAAGCAGTG	447
	Tgfb1 RV		AATAGTTGGTATCCAGGGCTCTCCG

## Sheet: PURITY
Gene name	Gene symbol	GeneBank Accession no.	Sequences 5'-3'	PCR product length (base pair)
anti-Mullerian hormone	Amh Fw	NM_007445.3	AGCACTGACTCCCAGGCTACC	156
	Amh Rv		CGGGCTCCCATATCACTTCA
GLI-Kruppel family member GLI3	Gli3 Fw	NM_008130.2	CGAGAACAGATGTCAGCGAGAA	245
	Gli3 Rv		CCCACGGTAAGGGAGAGAGG
Ptch1 patched homolog 1	Ptch1 Fw	NM_008957.3	GAGCTGTGGGTGGAAGTTGG	173
	Ptch1 Rv		TGGAGTGCTGAGTCCAGGTG
cytochrome P450, family 17, subfamily a, polypeptide 1	CYP17a1 FW	NM_007809.3	TCAGCACCTTTTCCCTGTTCA	75
	CYP17a1 RV		CACACAGTGAGTTGGCTTCCTG
cytochrome P450, family 19, subfamily a	CYP19a1 FW	NM_001348171.1	GCTCTCCTCATCAAACCAAACA	119
	CYP19a1 RV		TTGTGTCTCTTCTTTTCCACCAAA
follicle stimulating hormone receptor	Fshr FW	NM_013523.3	GGATTTGGGGACCTGGAGAA	218
	Fshr RV		TTGTGAAAGGCTGGCAAGTG
