# Supplementary material for: Increased susceptibility to diet-induced obesity in female mice impairs ovarian steroidogenesis: The role of elevated leptin signalling on nodal activity inhibition in theca cells
Source: Mol Metab. 2024 Nov 12;91:102062. doi: 10.1016/j.molmet.2024.102062 (PMC11646782; doi:10.1016/j.molmet.2024.102062)
Supplement: Multimedia component 3 [file mmc3.xlsx]

## Sheet: oocytes
	GVs								MII
	B6 4B		B6 3B		129 4B		129 3B		B6 4B		B6 3B		129 4B		129 3B
	72		30		43		24		0		22		37		39
	62		8		47		43		10		14		27		36
	13		12		47		36		38		7		25		45
	34		38		40		25		10		14		40		24
	65		34		55		4		23		23		22		25
	72		43		36		19		8		29		30		30
	80		44		60		68		11		11		41		33
	67		35		65				11		22		53		23
	55		33		54				11		15		5		54
	45		29		72				19		29		32		32
	14		17		88				22		39		20		24
	53		15		59				13		9				7
	52		54		48				27		25				29
	74		3		77				23		11
	25		13		49				34		22
	70		19		86				14		14
	36		12		54				43		7
	31		8		69				30		14
	16		21		64				17		24
	43		25						20		17
	44		30						15		20
	52		32						23		17
	43		32						13		41
	48		31						5		20
	30		32						26		22
	27		32						31		6
	41		32						20		20
	11		33						26		27
	40		33						10		26
	40		41						20		34
	30		25						21		34
	31		21						15		27
	40		25						21		29
	40		33						27		27
	40		33						28		15
	33		31						18		17
	33		25						17		15
	38		30						19		15
	33		29						19		20
	33										20
	31
	30
	33
	31
AVERAGE	41.6136		27.5128		58.5789		31.2857		19.4359		20.5		30.1818		30.8462

## Sheet: embryos
	zygote	2-cell embryo
B6 CD	16	28
B6 HFD	46	65
129 CD	73	138
129 HFD	30	105
	zygote	blastocyst
B6 CD	69	45
B6 HFD	67	36
129 CD	107	31
129 HFD	74	31
